# Supplementary material for: FRET-Mediated Long-Range Wavelength Transformation by Photoconvertible Fluorescent Proteins as an Efficient Mechanism to Generate Orange-Red Light in Symbiotic Deep Water Corals
Source: Int J Mol Sci. 2017 Jul 4;18(7):1174. doi: 10.3390/ijms18071174 (PMC5535822; doi:10.3390/ijms18071174)
Supplement: Supplementary file 1 [file ijms-18-01174-s001.zip]

Archive with 1 entries (1 files):
- ijms-192354-supplementary.pdf
